# Supplementary material for: Coexistence of SOS-Dependent and SOS-Independent Regulation of DNA Repair Genes in Radiation-Resistant Deinococcus Bacteria
Source: Cells. 2021 Apr 16;10(4):924. doi: 10.3390/cells10040924 (PMC8072749; doi:10.3390/cells10040924)
Supplement: Supplementary file 1 [file cells-10-00924-s001.zip]

Archive with 1 entries (1 files):
- cells-1186292.pdf
